# Supplementary material for: Sex differences in central insulin action: Effect of intranasal insulin on neural food cue reactivity in adults with normal weight and overweight
Source: Int J Obes (Lond). 2022 Jun 17;46(9):1662–70. doi: 10.1038/s41366-022-01167-3 (PMC9395264; doi:10.1038/s41366-022-01167-3)
Supplement: Supplementary file 2 — Food cue characteristics (Supplementary excel table) [file 41366_2022_1167_MOESM2_ESM.xlsx]

## Sheet: data
Study food cues (fMRI)				Food cue characteristics based on the freely available and standardized food cue database food-pics1
				1: Blechert, J., et al., Food-pics: an image database for experimental research on eating and appetite. Front Psychol, 2014. 5: p. 617. & Blechert, J., et al., Food-Pics_Extended-An Image Database for
					Experimental Research on Eating and Appetite: Additional Images, Normative Ratings and an Updated Review. Front Psychol, 2019. 10: p. 307.
						Macronutrients									Image characteristics
Picture number	Classification:	Classification		Image No	Item description english	protein	fat	carbs	kcal 100g	grams	protein	fat	carbs	kcal	red	green	blue	object size	intensity	contrast	complexity
(fMRI)	low-caloric (savory:1, sweet: 2)	low-caloric:1				per 100g	per 100g	per 100g	per 100g	total	total	total	total	total					(norm)	(sd)	(norm)
	high-caloric (savory:3, sweet:4)	high-caloric:2
1	1	1		201	salad plate	2.6	0.3	3.9	31	50	1.3	0.15	1.95	15.5	0.392968	0.392544	0.214488	0.5464	114.617	67.9054	0.403551
2	1	1		212	veggie mix with dip	1.54	2.15	3.04	41.5	1000	15.4	21.5	30.4	415	0.447053	0.347952	0.204995	0.373107	104.867	61.4244	0.449578
3	1	1		229	salad plate	1.73	0.35	3.5	24.6	130	2.249	0.455	4.55	31.98	0.441517	0.360913	0.19757	0.412511	115.703	61.6885	0.354917
4	1	1		240	crisp bread with cottage cheese	8	1	25.5	150	30	2.4	0.3	7.65	45	0.412179	0.367364	0.220457	0.270559	99.6985	54.2792	0.485209
5	1	1		242	veggie mix: cucumber, tomato, peppers...	0.57	0.2	3.02	17.8	670	3.819	1.34	20.234	119.26	0.449544	0.376985	0.173472	0.332904	112.572	60.3645	0.453418
6	1	1		275	tomatoes	0.9	0.2	2.47	16	455	4.095	0.91	11.2385	72.8	0.543089	0.26392	0.192991	0.381193	105.154	50.6898	0.320097
7	1	1		332	mixed salad	1.16	0.14	1.74	13.74	230	2.668	0.322	4.002	31.602	0.459786	0.359874	0.18034	0.478181	95.9882	60.439	0.387425
8	1	1		361	carrots, cooked	1.3	0.2	5.2	26	150	1.95	0.3	7.8	39	0.579967	0.306743	0.11329	0.416737	116.769	33.442	0.265555
9	1	1		411	mixed vegetables	3.53	0.38	5	39	380	13.414	1.444	19	148.2	0.458985	0.407781	0.133234	0.418667	128.583	57.1722	0.388756
10	1	1		447	mixed vegetables	3.3	0.42	9.28	56.62	130	4.29	0.546	12.064	73.606	0.40284	0.444062	0.153098	0.473585	102.337	56.0271	0.350009
11	1	1		482	mixed salad	1.02	0.18	2.78	17.52	270	2.754	0.486	7.506	47.304	0.439445	0.348683	0.211871	0.436104	85.034	60.5829	0.398945
12	1	1		502	mixed vegetables, cooked	7.3	0.2	8	44.3	35	2.555	0.07	2.8	15.505	0.429253	0.372251	0.198496	0.453037	85.0582	53.1444	0.240435
13	1	1		526	plate of salad	1.58	2.29	4.93	47.3	230	3.634	5.267	11.339	108.79	0.41837	0.381254	0.200376	0.484978	103.641	65.0571	0.417239
14	1	1		558	asparagus with bechamel sauce	1.2	0.74	2	20.5	560	6.72	4.144	11.2	114.8	0.374995	0.36577	0.259235	0.286996	99.1212	64.1703	0.409477
15	1	1		520	green chili	1	0.3	7.9	47	25	0.25	0.075	1.975	11.75	0.418762	0.419593	0.161644	0.303244	57.5017	28.8015	0.224974
16	2	1		199	watermelon	0.26	0.09	3.64	17	300	0.78	0.27	10.92	51	0.572133	0.279102	0.148765	0.21627	115.282	50.3866	0.309369
17	2	1		214	wildberries mix	1	0.5	6	43	125	1.25	0.625	7.5	53.75	0.492837	0.274571	0.232592	0.327959	147.082	56.5711	0.45935
18	2	1		216	nectarines	0.83	0.09	11.41	52	300	2.49	0.27	34.23	156	0.524726	0.304669	0.170605	0.398793	115.202	55.3247	0.356121
19	2	1		217	fruit mix: kiwi, cherries, strawberries...	1	0.45	8.56	48	195	1.95	0.8775	16.692	93.6	0.486761	0.342796	0.170443	0.270011	138.165	66.2084	0.257671
20	2	1		218	fruit mix: nectarines, raspberries, cherries ...	1	0.2	10.57	50	590	5.9	1.18	62.363	295	0.519467	0.276589	0.203944	0.320415	156.199	70.1041	0.280424
21	2	1		224	wildberries mix	1	0.5	6	43	100	1	0.5	6	43	0.496442	0.262994	0.240564	0.388244	162.816	67.3756	0.353252
22	2	1		234	strawberries	0.78	0.39	5.33	31	30	0.234	0.117	1.599	9.3	0.59543	0.248274	0.156297	0.315848	157.817	53.3976	0.232472
23	2	1		245	oranges	0.72	0.14	6.62	34	560	4.032	0.784	37.072	190.4	0.529425	0.36235	0.108225	0.366041	106.016	40.4402	0.189313
24	2	1		248	blueberries	0.6	0.6	7.3	41	60	0.36	0.36	4.38	24.6	0.309264	0.319224	0.371512	0.232289	130.494	75.4621	0.387289
25	2	1		280	cherries	1	0.3	13.3	63	60	0.6	0.18	7.98	37.8	0.559029	0.219921	0.22105	0.219344	169.108	65.8275	0.378147
26	2	1		284	grapes	1	0.3	15.6	71	30	0.3	0.09	4.68	21.3	0.5205	0.266432	0.213068	0.277837	174.458	46.8137	0.254146
27	2	1		325	fruit salad	0.6	0.3	11.6	53	150	0.9	0.45	17.4	79.5	0.459894	0.35619	0.183916	0.446504	104.798	59.9577	0.350584
28	2	1		404	apples	0.34	0	11.43	52	660	2.244	0	75.438	343.2	0.496038	0.316255	0.187707	0.423678	82.6397	56.9993	0.2668
29	2	1		413	kiwis	0.87	0.55	9.37	53	195	1.6965	1.0725	18.2715	103.35	0.439454	0.362791	0.197755	0.404715	113.13	40.012	0.15475
30	2	1		528	peaches	0.7	0.1	9.4	41	312.5	2.1875	0.3125	29.375	128.125	0.513627	0.289342	0.197031	0.473215	106.495	56.3423	0.18334
31	3	2		32	pizza (with mushrooms)	6.55	5.64	21.27	165.45	550	36.025	31.02	116.985	909.975	0.541479	0.304007	0.154514	0.531033	137.454	61.0456	0.444068
32	3	2		37	pasta meal	5.39	3.97	18.71	133	250	13.475	9.925	46.775	332.5	0.548693	0.296644	0.154663	0.364774	126.056	66.6993	0.460661
33	3	2		60	french fries	3.75	17.04	34.095	295	220	8.25	37.488	75.009	649	0.491213	0.345393	0.163394	0.324926	106.013	46.1746	0.421008
34	3	2		65	cheese burger	12	12	14	217	350	42	42	49	759.5	0.477118	0.367745	0.155138	0.381122	114.064	63.1935	0.31209
35	3	2		68	doner kebab	12.11	4.91	24.31	192	350	42.385	17.185	85.085	672	0.517957	0.312037	0.170006	0.366859	130.154	62.163	0.424373
36	3	2		69	fish sandwich	9.78	8.27	29.13	230	200	19.56	16.54	58.26	460	0.523424	0.348535	0.128041	0.326974	114.619	56.2604	0.286352
37	3	2		73	Spaghetti Bolognese	6	4.08	15.3	121	400	24	16.32	61.2	484	0.42968	0.340991	0.229329	0.337	72.5874	60.336	0.398176
38	3	2		85	Pizza (with salami)	6.55	5.64	21.27	165.45	550	36.025	31.02	116.985	909.975	0.516139	0.301513	0.182348	0.33693	132.005	46.2722	0.387981
39	3	2		145	lasagna	5.7	5.1	13	123	350	19.95	17.85	45.5	430.5	0.534013	0.31847	0.147517	0.345378	117.059	56.7558	0.361172
40	3	2		310	pasta with bacon	14.07	3.92	52.46	306	65	9.1455	2.548	34.099	198.9	0.493716	0.335826	0.170458	0.460289	76.9194	46.4636	0.417411
41	3	2		311	Roast Beef	21	4	0	121	200	42	8	0	242	0.518704	0.276887	0.204409	0.350341	169.339	48.9434	0.308271
42	3	2		318	fried sausage with roll	12.6	18.2	9.2	248	197	24.822	35.854	18.124	488.56	0.48746	0.309831	0.202709	0.245152	112.024	58.6295	0.401716
43	3	2		350	quiche	9.3	26.1	12.8	321	800	74.4	208.8	102.4	2568	0.541121	0.32852	0.130358	0.523926	124.277	47.7771	0.329775
44	3	2		555	Viennese Schnitzel	26.1	9.3	6.5	230	500	130.5	46.5	32.5	1150	0.509552	0.344921	0.145527	0.431774	100.244	44.1404	0.35135
45	3	2		562	cutlet	22	5	0	133	300	66	15	0	399	0.525243	0.318063	0.156694	0.3157	124.306	52.1554	0.381574
46	4	2		6	cheese cake with strawberries and crumbles	9.03	12.67	28.03	264	150	13.545	19.005	42.045	396	0.408145	0.322014	0.269841	0.276552	68.6445	52.7038	0.310905
47	4	2		41	Donut with chocolate sprinkles	7.82	23	42	454	50	3.91	11.5	21	227	0.438206	0.327056	0.234738	0.443063	125.942	63.374	0.412073
48	4	2		88	stracciatella cake	3.1	21.2	28.8	320	90	2.79	19.08	25.92	288	0.434525	0.309869	0.255606	0.392015	105.166	67.4577	0.291939
49	4	2		103	raspberry cake	3.5	12	34.3	262	120	4.2	14.4	41.16	314.4	0.508829	0.26519	0.225981	0.350759	125.361	57.6103	0.264558
50	4	2		122	cake	5.4	18.5	33.5	320	100	5.4	18.5	33.5	320	0.448412	0.365173	0.186414	0.382441	82.8575	43.2229	0.26482
51	4	2		127	Sacher cake	5.4	15.4	51.5	375	65	3.51	10.01	33.475	243.75	0.580672	0.269865	0.149463	0.3351	186.046	61.5635	0.176785
52	4	2		134	chocolate muffin	6.2	20.7	49	398	75	4.65	15.525	36.75	298.5	0.487456	0.340276	0.172268	0.293393	112.599	47.2002	0.334591
53	4	2		139	cake	6.2	20.7	33.3	346	100	6.2	20.7	33.3	346	0.511903	0.30187	0.186228	0.255304	153.554	67.3516	0.274473
54	4	2		163	chocolate cake	5.2	26	48	451	100	5.2	26	48	451	0.453349	0.300718	0.245933	0.516352	145.024	58.7894	0.388516
55	4	2		151	lemon cake	5.3	23	52	435	150	7.95	34.5	78	652.5	0.406948	0.354662	0.23839	0.590878	49.9071	24.8131	0.264327
56	4	2		169	donut (chocolate topping)	6.9	27	36.4	420	55	3.795	14.85	20.02	231	0.428008	0.305768	0.266223	0.48143	152.268	45.6435	0.17925
57	4	2		178	German krapfen	6.4	13.9	41.5	333	126	8.064	17.514	52.29	419.58	0.412412	0.334068	0.25352	0.255396	86.5423	41.7241	0.38495
58	4	2		351	croissant	7.08	33.57	44.86	508	65	4.602	21.8205	29.159	330.2	0.57747	0.319699	0.102831	0.340856	130.447	34.7175	0.204496
59	4	2		400	éclair	5	15	40	294	160	8	24	64	470.4	0.537471	0.313152	0.149377	0.321185	123.678	53.3853	0.295261
60	4	2		421	raspberry cream cake	3.1	10.6	28.2	221	120	3.72	12.72	33.84	265.2	0.573357	0.206719	0.219924	0.352059	131.61	55.2011	0.279782
